# Supplementary material for: Lipidomic Analysis of Archival Pathology Specimens Identifies Altered Lipid Signatures in Ovarian Clear Cell Carcinoma
Source: Metabolites. 2021 Sep 3;11(9):597. doi: 10.3390/metabo11090597 (PMC8469522; doi:10.3390/metabo11090597)
Supplement: Supplementary file 1 [file metabolites-11-00597-s001.zip]

Archive with 3 entries (2 files):
- metabolites-1321261-supplementary/
- metabolites-1321261-supplementary/Mir, S.A.; Supplementary Information_R1.xlsx
- metabolites-1321261-supplementary/Supplementary Figure S1.pdf
