# Supplementary material for: Lipidomic Analysis of Archival Pathology Specimens Identifies Altered Lipid Signatures in Ovarian Clear Cell Carcinoma
Source: Metabolites. 2021 Sep 3;11(9):597. doi: 10.3390/metabo11090597 (PMC8469522; doi:10.3390/metabo11090597)
Supplement: Supplementary file 1 [file metabolites-11-00597-s001.zip › metabolites-1321261-supplementary/Mir, S.A.; Supplementary Information_R1.xlsx]

## Sheet: S1
Subject	Age (y)	Site	Size (cm)	Specimen integrity	Ovarian surface involvement	Histologic type	Other tissue involvement	Lymph node metastases		Subject details involved in the study, contralateral non-involved ovarian tissue from the same patient were used as controls
OCCC_01	55	Right ovary	16	Ovary disrupted	Not identified	Clear cell carcinoma, background of endometriosis	Nil	Nil
OCCC_02	76	Left ovary	8	Ruptured cyst	Not identified	Clear cell carcinoma, background of endometriosis	Nil	Nil
OCCC_03	53	Right ovary	15.5	Ovary disrupted	Present	Clear cell carcinoma, background of endometriosis	Omentum involved by tumour; Tumour nodule in Pouch of Douglas	Nil
OCCC_04	56	Left ovary	6	Ovary intact	Not identified	Clear cell carcinoma, background of endometriosis	Nil	Nil
OCCC_05	44	Right ovary	13.5	Ovary disrupted	Not identified	Clear cell carcinoma, background of endometriosis	Nil	Nil
OCCC_06	61	Left ovary	20	Iatrogenic rupture of cyst	Not identified	Clear cell carcinoma, background of endometriosis	Nil	Nil
OCCC_07	54	Left ovary	11	Ovary disrupted	Present	Clear cell carcinoma	Nil	Present
OCCC_08	64	Right ovary	11	Iatrogenic rupture of cyst	Not identified	Clear cell carcinoma, background of endometriosis	Nil	Nil
OCCC_09	54	Left ovary	25	Ovary disrupted	Not identified		Omentum involved by tumour	Present
OCCC_10	31	Right ovary	14.5	Ovary disrupted	Not identified	High grade carcinoma with mixed clear cell (70%) and endometrioid features (30%), background of endometriosis	Tumour deposits in small bowel wall	Nil
OCCC_11	61	Right ovary	16	Ovary intact	Not identified	Clear cell carcinoma	Right paracervical soft tissue involved by tumour	Nil
OCCC_12	62	Left ovary	23.5	Ovary intact	Not identified	Mixed carcinoma (90% mucinous carcinoma, 10% clear cell carcinoma), background of endometriosis	Nil	Nil
OCCC_13	64	Left ovary	15.5	Ovary disrupted	Present	Clear cell carcinoma	Nil	Nil
OCCC_14	37	Right ovary	18	Ovary disrupted	Not identified	Clear cell carcinoma, background of endometriosis	Nil	Nil

## Sheet: S2
S.No	Lipid Class	Abbreviation	Parent ion	Fragmention	Numer of lipid species	Internal standard			Targeted lipidomics method details for the lipid species quantitated in this study
1	Acylcarnitine	AC	[M+H]+	PI, m/z 85.1	9	Acylcarnitine(16:0) d3
2	Cholesteryl ester	CE	[M+NH4]+	PI, m/z 369.3	20	CE(18:0) d6
3	Ceramide	Cer	[M+H]+	sphingoid-base specific	30	Cer(d18:1-d7/17:0)
4	Deoxyceramide	deoxyCer	[M+H]+	sphingoid-base specific	5	Cer(d18:1-d7/17:0)
5	Cholesterol	COH	[M+NH4]+	PI, m/z 369.3	1	COH d7
6	Diacylglycerol	DG	[M+NH4]+	NL, fatty acid	24	DG(15:0/15:0)
7	Dihydroceramide	dhCer	[M+H]+	sphingoid-base specific	3	dhCer(d18:0/8:0)
8	GM1 ganglioside	GM1	[M + 2H]2+	PI, m/z 366.2	1	Hex3Cer(d18:1/17:0)
9	GM3 ganglioside	GM3	[M+H]+	sphingoid-base specific	7	Hex3Cer(d18:1/17:0)
10	Monohexosylcermide	HexCer	[M+H]+	sphingoid-base specific	7	HexCer(d18:1/18:1)
11	Dihexosylceramide	Hex2Cer	[M+H]+	sphingoid-base specific	10	Hex2Cer(d18:1/18:1)
12	Trihexosylceramide	Hex3Cer	[M+H]+	PI, m/z 264.3	6	Hex3Cer(d18:1/17:0)
13	Lysophosphatidylcholine	LPC	[M+H]+	PI, m/z 184.1	17	LPC(13:0)
14	Lysoalkylphosphatidylcholine	LPC O	[M+H]+	PI, m/z 104.1	10	LPC(13:0)
15	Lysophosphatidylethanolamine	LPE	[M+H]+	NL, 141.0 Da	6	LPE (14:0)
16	Phosphatidylcholine	PC	[M+H]+	PI, m/z 184.1	28	PC(13:0/13:0)
17	Alkylphosphatidylcholine	PC O	[M+H]+	PI, m/z 184.1	16	PC(13:0/13:0)
18	Alkenylphosphatidylcholine	PC P	[M+H]+	PI, m/z 184.1	7	PC(13:0/13:0)
19	Phopshatidylethanolamine	PE	[M+H]+	NL, 141.0 Da	20	PE(17:0/17:0)
20	Alkylphopshatidylethanolamine	PE O	[M+H]+	NL, 141.0 Da	6	PE(17:0/17:0)
21	Alkenylphopshatidylethanolamine	PE P	[M+H]+	acyl-chain specific	9	PE(17:0/17:0)
22	Phosphatidylglycerol	PG	[M+NH4]+	NL, 189.0 Da	4	PG(17:0/17:0)
23	Phosphatidylinositol	PI	[M+NH4]+	NL, 277.0 Da	19	PE(17:0/17:0)
24	Phosphatidylserine	PS	[M+H]+	NL, 185.0 Da	7	PS(17:0/17:0)
25	Sphingosine-1-phosphate	S1P	[M+H]+	sphingoid-base specific	1	S1P(d17:1)
26	Sphingomyelin	SM	[M+H]+	PI, m/z 184.1	28	SM(d18:1/12:0)
27	Sphingosine	Sph	[M+H]+	NL, 18.0 Da	2	Sph(d17:1)
28	Triacylglycerol	TG	[M+NH4]+	NL, fatty acid	37	TG(17:0/17:0/17:0)
	MRM transition details of the quantitated lipid species
	Compound Name	Transition	Ion Polarity	Collision Energy	RT
	AcylCarnitine 12:0	344.3 -> 85.1	Positive	30	1.31
	AcylCarnitine 14:0	372.3 -> 85.1	Positive	30	1.917
	AcylCarnitine 14:2	368.3 -> 85.1	Positive	30	1.313
	AcylCarnitine 15:0	386.3 -> 85.1	Positive	30	2.085
	AcylCarnitine 16:0	400.4 -> 85.1	Positive	30	2.595
	AcylCarnitine 16:1	398.3 -> 85.1	Positive	30	2.129
	AcylCarnitine 18:0	428.4 -> 85.1	Positive	30	3.253
	AcylCarnitine 18:1	426.4 -> 85.1	Positive	30	2.764
	AcylCarnitine 18:2	424.3 -> 85.1	Positive	30	2.32
	CE 16:0	642.6 -> 369.3	Positive	10	11.725
	CE 16:1	640.6 -> 369.3	Positive	10	11.498
	CE 18:0	670.7 -> 369.3	Positive	10	12.041
	CE 18:1	668.6 -> 369.3	Positive	10	11.735
	CE 18:2	666.6 -> 369.3	Positive	10	11.581
	CE 20:0	698.7 -> 369.3	Positive	10	12.245
	CE 20:1	696.7 -> 369.3	Positive	10	12.013
	CE 20:2	694.7 -> 369.3	Positive	10	11.833
	CE 20:3	692.6 -> 369.3	Positive	10	11.628
	CE 20:4	690.6 -> 369.3	Positive	10	11.443
	CE 20:5	688.6 -> 369.3	Positive	10	11.265
	CE 22:0	726.7 -> 369.3	Positive	10	12.405
	CE 22:1	724.7 -> 369.3	Positive	10	12.218
	CE 22:4	718.7 -> 369.3	Positive	10	11.644
	CE 22:5	716.6 -> 369.3	Positive	10	11.285
	CE 22:6	714.6 -> 369.3	Positive	10	11.333
	CE 24:0	754.7 -> 369.3	Positive	10	12.617
	CE 24:1	752.7 -> 369.3	Positive	10	12.393
	CE 24:4	746.7 -> 369.3	Positive	10	11.879
	CE 24:5	744.7 -> 369.3	Positive	10	11.672
	Cer(d16:1/22:0)	594.6 -> 236.3	Positive	25	10.102
	Cer(d16:1/23:0)	608.6 -> 236.3	Positive	25	10.209
	Cer(d16:1/24:0)	622.6 -> 236.3	Positive	25	10.299
	Cer(d16:1/24:1)	620.6 -> 236.3	Positive	25	10.123
	Cer(d17:1/16:0)	524.6 -> 250.3	Positive	25	7.376
	Cer(d17:1/22:0)	608.6 -> 250.3	Positive	25	10.197
	Cer(d17:1/23:0)	622.6 -> 250.3	Positive	25	10.293
	Cer(d17:1/24:0)	636.6 -> 250.3	Positive	25	10.391
	Cer(d17:1/24:1)	634.6 -> 250.3	Positive	25	10.231
	Cer(d18:1/16:0)	538.5 -> 264.3	Positive	25	7.981
	Cer(d18:1/18:0)	566.6 -> 264.3	Positive	25	9.827
	Cer(d18:1/20:0)	594.6 -> 264.3	Positive	25	10.097
	Cer(d18:1/21:0)	608.6 -> 264.3	Positive	25	10.204
	Cer(d18:1/22:0)	622.6 -> 264.3	Positive	25	10.282
	Cer(d18:1/23:0)	636.6 -> 264.3	Positive	25	10.374
	Cer(d18:1/24:0)	650.6 -> 264.3	Positive	25	10.448
	Cer(d18:1/24:1)	648.6 -> 264.3	Positive	25	10.297
	Cer(d18:1/26:0)	678.6 -> 264.3	Positive	25	10.622
	Cer(d18:2/16:0)	536.5 -> 262.3	Positive	25	7.086
	Cer(d18:2/22:0)	620.6 -> 262.3	Positive	25	10.163
	Cer(d18:2/23:0)	634.6 -> 262.3	Positive	25	10.235
	Cer(d18:2/24:0)	648.6 -> 262.3	Positive	25	10.326
	Cer(d18:2/24:1)	646.6 -> 262.3	Positive	25	10.161
	Cer(d19:1/24:0)	664.6 -> 278.3	Positive	25	10.501
	Cer(d19:1/24:1)	662.6 -> 278.3	Positive	25	10.33
	Cer(d19:1/26:0)	692.6 -> 278.3	Positive	25	10.732
	Cer(d20:1/22:0)	650.6 -> 292.3	Positive	25	10.437
	Cer(d20:1/23:0)	664.6 -> 292.3	Positive	25	10.512
	Cer(d20:1/24:0)	678.6 -> 292.3	Positive	25	10.602
	Cer(d20:1/26:0)	706.6 -> 292.3	Positive	25	10.783
	Cer(m18:1/20:0)	578.6 -> 266.4	Positive	35	10.178
	Cer(m18:1/22:0)	606.6 -> 266.4	Positive	35	10.324
	Cer(m18:1/23:0)	620.6 -> 266.4	Positive	35	10.405
	Cer(m18:1/24:0)	634.6 -> 266.4	Positive	35	10.492
	Cer(m18:1/24:1)	632.6 -> 266.4	Positive	35	10.34
	COH (161)	369.4 -> 161.2	Positive	19	6.614
	DG(14:0_16:0)	558.5 -> 313.3	Positive	25	8.95
	DG(16:0_16:0)	586.5 -> 313.2	Positive	25	10.275
	DG(16:0_16:1)	584.5 -> 313.2	Positive	25	9.346
	DG(14:0_18:2)	582.5 -> 285.2	Positive	25	8.432
	DG(16:0_18:1)	612.6 -> 313.3	Positive	25	10.132
	DG(16:1_18:1)	610.5 -> 339.2	Positive	25	9.504
	DG(16:0_18:2)	610.5 -> 313.2	Positive	25	9.585
	DG(18:0_18:1)	640.6 -> 341.3	Positive	25	10.275
	DG(18:1_18:1)	638.6 -> 339.3	Positive	25	10.227
	DG(18:0_18:2)	638.6 -> 341.3	Positive	25	10.204
	DG(18:1_18:2)	636.6 -> 339.3	Positive	25	9.829
	DG(18:2_18:2)	634.5 -> 337.2	Positive	25	8.997
	DG(18:1_18:3)	634.5 -> 339.2	Positive	25	9.023
	DG(16:0_20:4)	634.5 -> 313.2	Positive	25	9.45
	DG(18:1_20:3)	662.6 -> 339.3	Positive	25	10.075
	DG(18:0_20:4)	662.6 -> 341.3	Positive	25	10.15
	DG(18:1_20:4)	660.6 -> 339.3	Positive	25	9.627
	DG(16:0_22:5)	660.6 -> 313.3	Positive	25	9.825
	DG(18:2_20:4)	658.5 -> 337.2	Positive	25	8.722
	DG(16:0_22:6)	658.5 -> 313.2	Positive	25	9.189
	DG(18:1_20:5)	658.6 -> 339.3	Positive	25	8.878
	DG(18:1_22:5)	686.6 -> 339.3	Positive	25	10.009
	DG(18:0_22:6)	686.6 -> 341.3	Positive	25	9.728
	DG(18:1_22:6)	684.6 -> 339.3	Positive	25	9.33
	dhCer(d18:0/16:0)	540.5 -> 284.3	Positive	27	8.753
	dhCer(d18:0/22:0)	624.6 -> 284.3	Positive	27	10.317
	dhCer(d18:0/24:0)	652.7 -> 284.3	Positive	27	10.553
	GM1(d18:1/16:0)	760.1 -> 366.2	Positive	9	4.755
	GM3(d18:1/16:0)	1153.7 -> 264.3	Positive	61	4.949
	GM3(d18:1/18:0)	1181.8 -> 264.3	Positive	61	5.672
	GM3(d18:1/20:0)	1209.8 -> 264.3	Positive	61	6.499
	GM3(d18:1/22:0)	1237.8 -> 264.3	Positive	61	7.527
	GM3(d18:1/24:0)	1265.8 -> 264.3	Positive	61	8.575
	GM3(d18:1/24:1)	1263.8 -> 264.3	Positive	61	7.573
	GM3(d18:2/24:1)	1261.8 -> 262.3	Positive	61	6.827
	Hex1Cer(d18:1/16:0)	700.6 -> 264.3	Positive	35	6.701
	Hex1Cer(d18:1/18:0)	728.6 -> 264.3	Positive	35	7.797
	Hex1Cer(d18:1/20:0)	756.6 -> 264.3	Positive	35	9.002
	Hex1Cer(d18:1/22:0)	784.7 -> 264.3	Positive	35	10.046
	Hex1Cer(d18:1/24:0)	812.7 -> 264.3	Positive	35	10.231
	Hex1Cer(d18:1/24:1)	810.7 -> 264.3	Positive	35	10.052
	Hex1Cer(d18:2/24:0)	810.7 -> 262.3	Positive	35	10.123
	Hex2Cer(d16:1/16:0)	834.6 -> 236.3	Positive	49	5.352
	Hex2Cer(d16:1/24:1)	944.7 -> 236.3	Positive	49	8.392
	Hex2Cer(d18:1/16:0)	862.6 -> 264.3	Positive	49	6.175
	Hex2Cer(d18:1/18:0)	890.7 -> 264.3	Positive	49	7.173
	Hex2Cer(d18:1/20:0)	918.7 -> 264.3	Positive	49	8.3
	Hex2Cer(d18:1/22:0)	946.7 -> 264.3	Positive	49	9.496
	Hex2Cer(d18:1/24:0)	974.8 -> 264.3	Positive	49	10.122
	Hex2Cer(d18:1/24:1)	972.7 -> 264.3	Positive	49	9.524
	Hex2Cer(d18:2/16:0)	860.6 -> 262.3	Positive	49	5.496
	Hex2Cer(d18:2/24:1)	970.7 -> 262.3	Positive	49	8.576
	Hex3Cer(d18:1/16:0)	1024.7 -> 264.3	Positive	61	5.824
	Hex3Cer(d18:1/18:0)	1052.7 -> 264.3	Positive	61	6.752
	Hex3Cer(d18:1/20:0)	1080.7 -> 264.3	Positive	61	7.801
	Hex3Cer(d18:1/22:0)	1108.8 -> 264.3	Positive	61	8.975
	Hex3Cer(d18:1/24:0)	1136.8 -> 264.3	Positive	61	10.004
	Hex3Cer(d18:1/24:1)	1134.8 -> 264.3	Positive	61	8.914
	LPC 14:0	468.3 -> 184.1	Positive	21	1.887
	LPC 15:0	482.3 -> 184.1	Positive	21	2.068
	LPC 16:0	496.3 -> 184.1	Positive	21	2.583
	LPC 16:1	494.3 -> 184.1	Positive	21	2.066
	LPC 17:0	510.4 -> 184.1	Positive	21	2.79
	LPC 17:1	508.4 -> 184.1	Positive	21	2.36
	LPC 18:0	524.4 -> 184.1	Positive	21	3.23
	LPC 18:1	522.4 -> 184.1	Positive	21	2.701
	LPC 18:2	520.3 -> 184.1	Positive	21	2.277
	LPC 20:1	550.4 -> 184.1	Positive	21	3.311
	LPC 20:2	548.4 -> 184.1	Positive	21	2.883
	LPC 20:3	546.4 -> 184.1	Positive	21	2.522
	LPC 20:4	544.3 -> 184.1	Positive	21	2.237
	LPC 22:4	572.4 -> 184.1	Positive	21	2.728
	LPC 22:5	570.4 -> 184.1	Positive	21	2.395
	LPC 22:6	568.3 -> 184.1	Positive	21	2.176
	LPC 26:0	636.5 -> 184.1	Positive	21	5.919
	LPC(O-16:0)	482.4 -> 104.1	Positive	23	3.066
	LPC(O-18:0)	510.4 -> 104.1	Positive	23	3.655
	LPC(O-18:1)	508.4 -> 104.1	Positive	23	3.218
	LPC(O-20:0)	538.4 -> 104.1	Positive	23	4.199
	LPC(O-20:1)	536.4>104.1	Positive	23	4
	LPC(O-22:0)	566.5 -> 104.1	Positive	23	4.887
	LPC(O-22:1)	564.4 -> 104.1	Positive	23	4.253
	LPC(O-24:0)	594.5 -> 104.1	Positive	23	5.749
	LPC(O-24:1)	592.5 -> 104.1	Positive	23	4.954
	LPC(O-24:2)	590.5 -> 104.1	Positive	23	4.374
	LPE 16:0	454.3 -> 313.3	Positive	17	2.692
	LPE 18:0	482.3 -> 341.3	Positive	17	3.334
	LPE 18:1	480.3 -> 339.3	Positive	17	2.837
	LPE 18:2	478.3 -> 337.3	Positive	17	2.384
	LPE 20:4	502.3 -> 361.3	Positive	17	2.366
	LPE 22:6	526.3 -> 385.3	Positive	17	2.276
	PC 28:0	678.5 -> 184.1	Positive	25	5.29
	PC 30:0	706.5 -> 184.1	Positive	25	6.52
	PC 32:0	734.6 -> 184.1	Positive	25	7.151
	PC 32:1	732.6 -> 184.1	Positive	25	6.373
	PC 32:2	730.5 -> 184.1	Positive	25	5.701
	PC 33:1	746.6 -> 184.1	Positive	25	6.816
	PC 33:2	744.6 -> 184.1	Positive	25	6.146
	PC 34:0	762.6 -> 184.1	Positive	25	8.277
	PC 34:1	760.6 -> 184.1	Positive	25	7.34
	PC 34:2	758.6 -> 184.1	Positive	25	6.622
	PC 34:3	756.6 -> 184.1	Positive	25	5.784
	PC 35:1	774.6 -> 184.1	Positive	25	7.671
	PC 36:0	790.6 -> 184.1	Positive	25	9.526
	PC 36:1	788.6 -> 184.1	Positive	25	8.518
	PC 36:2	786.6 -> 184.1	Positive	25	7.46
	PC 36:3	784.6 -> 184.1	Positive	25	6.521
	PC 36:4	782.6 -> 184.1	Positive	25	6.049
	PC 36:5	780.6 -> 184.1	Positive	25	5.749
	PC 37:4	796.6 -> 184.1	Positive	25	6.786
	PC 38:2	814.6 -> 184.1	Positive	25	8.727
	PC 38:3	812.6 -> 184.1	Positive	25	8.07
	PC 38:4	810.6 -> 184.1	Positive	25	7.085
	PC 38:5	808.6 -> 184.1	Positive	25	6.668
	PC 38:6	806.6 -> 184.1	Positive	25	5.995
	PC 39:5	822.6 -> 184.1	Positive	25	7.146
	PC 40:6	834.6 -> 184.1	Positive	25	6.823
	PC 40:7	832.6 -> 184.1	Positive	25	6.258
	PC 40:8	826.6 -> 184.1	Positive	25	6.053
	PC(O-32:0)	720.6 -> 184.1	Positive	25	7.873
	PC(O-32:1)	718.5 -> 184.1	Positive	25	7.01
	PC(O-34:1)	746.6 -> 184.1	Positive	25	8.101
	PC(O-34:2)	744.6 -> 184.1	Positive	25	7.379
	PC(O-34:4)	740.6 -> 184.1	Positive	25	6.457
	PC(O-35:4)	754.5 -> 184.1	Positive	25	6.733
	PC(O-36:2)	772.6 -> 184.1	Positive	25	8.209
	PC(O-36:3)	770.6 -> 184.1	Positive	25	7.412
	PC(O-36:4)	768.6 -> 184.1	Positive	25	7.23
	PC(O-36:5)	766.5 -> 184.1	Positive	25	6.42
	PC(O-38:4)	796.6 -> 184.1	Positive	25	8.383
	PC(O-38:5)	794.6 -> 184.1	Positive	25	7.337
	PC(O-38:6)	792.6 -> 184.1	Positive	25	6.96
	PC(O-40:5)	822.6 -> 184.1	Positive	25	8.438
	PC(O-40:6)	820.6 -> 184.1	Positive	25	8.081
	PC(O-40:7)	818.6 -> 184.1	Positive	25	7.103
	PC(P-32:0)	718.5 -> 184.1	Positive	25	7.827
	PC(P-32:1)	716.6 -> 184.1	Positive	25	6.924
	PC(P-34:2)	742.5 -> 184.1	Positive	25	7.151
	PC(P-34:3)	740.6 -> 184.1	Positive	25	6.45
	PC(P-35:2)	756.6 -> 184.1	Positive	25	7.462
	PC(P-35:4)	752.6 -> 184.1	Positive	25	6.346
	PC(P-38:6)	790.6 -> 184.1	Positive	25	6.861
	PE 32:0	692.5 -> 551.5	Positive	19	6.5
	PE 32:1	690.5 -> 549.5	Positive	19	6.719
	PE 34:1	718.5 -> 577.5	Positive	19	7.751
	PE 34:2	716.5 -> 575.5	Positive	19	7.004
	PE 35:1	732.6 -> 591.5	Positive	19	8.082
	PE 35:2	730.5 -> 589.5	Positive	19	7.271
	PE 36:0	748.6 -> 607.6	Positive	19	9.955
	PE 36:1	746.6 -> 605.6	Positive	19	8.921
	PE 36:2	744.6 -> 603.5	Positive	19	7.869
	PE 36:3	742.5 -> 601.5	Positive	19	7.091
	PE 36:4	740.5 -> 599.5	Positive	19	6.903
	PE 36:5	738.5 -> 597.5	Positive	19	6.061
	PE 37:4	754.6 -> 613.5	Positive	19	7.163
	PE 38:3	770.6 -> 629.6	Positive	19	8.055
	PE 38:4	768.6 -> 627.5	Positive	19	8.027
	PE 38:6	764.5 -> 623.5	Positive	19	6.695
	PE 40:4	796.6 -> 655.6	Positive	19	8.851
	PE 40:5	794.6 -> 653.6	Positive	19	8.128
	PE 40:6	792.6 -> 651.5	Positive	19	7.781
	PE 40:7	790.5 -> 649.5	Positive	19	6.967
	PE(O-34:1)	704.6 -> 563.5	Positive	19	8.539
	PE(O-36:4)	726.5 -> 585.5	Positive	19	7.663
	PE(O-38:4)	754.6 -> 613.6	Positive	19	8.448
	PE(O-38:5)	752.6 -> 611.5	Positive	19	7.718
	PE(O-40:5)	780.6 -> 639.6	Positive	19	8.924
	PE(O-40:6)	778.5 -> 637.5	Positive	19	8.552
	PE(P-16:0/18:1)	702.5 -> 339.3	Positive	19	8.406
	PE(P-16:0/18:2)	700.5 -> 337.3	Positive	19	7.599
	PE(P-16:0/20:4)	724.5 -> 361.3	Positive	19	7.478
	PE(P-16:0/22:4)	752.6 -> 389.3	Positive	19	8.358
	PE(P-16:0/22:6)	748.5 -> 385.3	Positive	19	7.275
	PE(P-18:0/18:2)	728.6 -> 337.3	Positive	19	8.789
	PE(P-18:0/20:4)	752.6 -> 361.3	Positive	19	8.677
	PE(P-18:1/20:4)	750.5 -> 361.3	Positive	19	7.602
	PE(P-20:0/18:1)	758.6 -> 339.3	Positive	19	10.13
	PG 34:1	766.6 -> 577.5	Positive	17	6.376
	PG 34:2	764.6 -> 575.5	Positive	17	5.717
	PG 36:1	794.6 -> 605.6	Positive	17	7.325
	PG 36:2	792.6 -> 603.5	Positive	17	6.546
	PI 32:0	828.6 -> 551.6	Positive	17	5.943
	PI 32:1	826.5 -> 549.5	Positive	17	5.325
	PI 34:0	856.6 -> 579.6	Positive	17	6.903
	PI 34:1	854.6 -> 577.6	Positive	17	6.099
	PI 35:1	868.6 -> 591.6	Positive	17	6.482
	PI 35:2	866.6 -> 589.6	Positive	17	5.856
	PI 36:1	882.6 -> 605.6	Positive	17	7.051
	PI 36:2	880.6 -> 603.6	Positive	17	6.374
	PI 36:3	878.6 -> 601.6	Positive	17	5.621
	PI 36:4	876.6 -> 599.6	Positive	17	5.489
	PI 37:4	890.6 -> 613.6	Positive	17	5.688
	PI 38:2	908.6 -> 631.6	Positive	17	7.261
	PI 38:3	906.6 -> 629.6	Positive	17	6.689
	PI 38:4	904.6 -> 627.6	Positive	17	6.365
	PI 38:5	902.6 -> 625.6	Positive	17	5.531
	PI 38:6	900.6 -> 623.6	Positive	17	5.35
	PI 40:4	932.6 -> 655.6	Positive	17	7.001
	PI 40:5	930.6 -> 653.6	Positive	17	6.426
	PI 40:6	928.6 -> 651.6	Positive	17	6.173
	PS 36:1	790.6 -> 605.6	Positive	23	7.19
	PS 36:2	788.5 -> 603.5	Positive	23	6.455
	PS 38:3	814.6 -> 629.6	Positive	23	6.603
	PS 38:4	812.5 -> 627.5	Positive	23	6.454
	PS 38:5	810.5 -> 625.5	Positive	23	5.834
	PS 40:5	838.6 -> 653.6	Positive	23	6.531
	PS 40:6	836.5 -> 651.5	Positive	23	6.265
	S1P(d18:1)	380.2 -> 264.3	Positive	12	2.25
	SM 31:1	661.5 -> 184.1	Positive	29	4.892
	SM 32:0	677.6 -> 184.1	Positive	29	5.607
	SM 32:1	675.5 -> 184.1	Positive	29	5.297
	SM 32:2	673.5 -> 184.1	Positive	29	4.737
	SM 33:1	689.6 -> 184.1	Positive	29	5.646
	SM 34:0	705.6 -> 184.1	Positive	29	6.49
	SM 34:1	703.6 -> 184.1	Positive	29	6.117
	SM 34:2	701.6 -> 184.1	Positive	29	5.473
	SM 35:1	717.6 -> 184.1	Positive	29	6.636
	SM 36:1	731.6 -> 184.1	Positive	29	7.158
	SM 36:2	729.6 -> 184.1	Positive	29	6.373
	SM 38:1	759.6 -> 184.1	Positive	29	8.34
	SM 38:2	757.6 -> 184.1	Positive	29	7.401
	SM 38:3	755.6 -> 184.1	Positive	29	6.42
	SM 39:1	773.7 -> 184.1	Positive	29	9.007
	SM 40:0	789.7 -> 184.1	Positive	29	9.963
	SM 40:1	787.7 -> 184.1	Positive	29	9.559
	SM 40:2	785.7 -> 184.1	Positive	29	8.338
	SM 41:0	803.7 -> 184.1	Positive	29	9.997
	SM 41:1	801.7 -> 184.1	Positive	29	9.963
	SM 41:2	799.7 -> 184.1	Positive	29	8.895
	SM 42:1	815.7 -> 184.1	Positive	29	10.151
	SM 42:2	813.7 -> 184.1	Positive	29	9.498
	SM 43:1	829.7 -> 184.1	Positive	29	10.23
	SM 43:2	827.7 -> 184.1	Positive	29	9.857
	SM 44:1	843.6 -> 184.1	Positive	29	10.338
	SM 44:2	841.6 -> 184.1	Positive	29	10.141
	SM 44:3	839.6 -> 184.1	Positive	29	9.767
	Sph(d18:1)	300.3 -> 282.3	Positive	10	2.448
	Sph(d18:2)	298.3 -> 280.3	Positive	10	2.974
	TG(50:1) [NL-16:0]	850.8 -> 577.5	Positive	25	11.409
	TG(50:3) [NL-14:0]	846.8 -> 601.5	Positive	25	11.09
	TG(50:4) [NL-14:0]	844.8 -> 599.5	Positive	25	10.949
	TG(50:4) [NL-18:3]	844.8 -> 549.5	Positive	25	10.956
	TG(50:4) [NL-20:4]	844.8 -> 523.5	Positive	25	11.02
	TG(52:1) [NL-18:0]	878.8 -> 577.5	Positive	25	11.622
	TG(52:2) [NL-16:0]	876.8 -> 603.5	Positive	25	11.424
	TG(52:2) [NL-18:2]	876.8 -> 579.5	Positive	25	11.449
	TG(52:3) [NL-16:1]	874.8 -> 603.5	Positive	25	11.258
	TG(52:3) [NL-18:2]	874.8 -> 577.5	Positive	25	11.277
	TG(52:4) [NL-16:1]	872.8 -> 601.5	Positive	25	11.119
	TG(52:4) [NL-18:2]	872.8 -> 575.5	Positive	25	11.107
	TG(52:4) [NL-18:3]	872.8 -> 577.5	Positive	25	11.132
	TG(52:5) [NL-18:3]	870.8 -> 575.5	Positive	25	10.979
	TG(52:5) [NL-20:4]	870.8 -> 549.5	Positive	25	11.037
	TG(54:3) [NL-18:2]	902.8 -> 605.5	Positive	25	11.458
	TG(54:4) [NL-18:2]	900.8 -> 603.5	Positive	25	11.281
	TG(54:4) [NL-20:3]	900.8 -> 577.5	Positive	25	11.337
	TG(54:5) [NL-20:4]	898.8 -> 577.5	Positive	25	11.205
	TG(54:6) [NL-20:4]	896.8 -> 575.5	Positive	25	11.06
	TG(54:6) [NL-20:5]	896.8 -> 577.5	Positive	25	11.085
	TG(54:6) [NL-22:6]	896.8 -> 551.5	Positive	25	11.142
	TG(54:7) [NL-20:5]	894.8 -> 575.5	Positive	25	10.932
	TG(54:7) [NL-22:6]	894.8 -> 549.5	Positive	25	10.971
	TG(56:6) [NL-20:4]	924.8 -> 603.5	Positive	25	11.119
	TG(56:6) [NL-22:5]	924.8 -> 577.5	Positive	25	11.115
	TG(56:7) [NL-20:4]	922.8 -> 601.5	Positive	25	11.089
	TG(56:7) [NL-20:5]	922.8 -> 603.5	Positive	25	11.108
	TG(56:7) [NL-22:5]	922.8 -> 575.5	Positive	25	10.955
	TG(56:7) [NL-22:6]	922.8 -> 577.5	Positive	25	11.153
	TG(56:8) [NL-20:4]	920.8 -> 599.5	Positive	25	10.962
	TG(56:8) [NL-20:5]	920.8 -> 601.5	Positive	25	10.956
	TG(56:8) [NL-22:6]	920.8 -> 575.5	Positive	25	10.988
	TG(56:9) [NL-22:6]	918.8 -> 573.5	Positive	25	10.862
	TG(58:10) [NL-22:6]	944.9 -> 599.5	Positive	25	10.898
	TG(58:8) [NL-22:6]	948.8 -> 603.5	Positive	25	11.158
	TG(58:9) [NL-22:6]	946.9 -> 601.5	Positive	25	11.012

## Sheet: S3
Lipid	Fold Change- FC (OCCC/Control)	log2(FC)				Lipid species with at least 2-fold change in OCCC as compared to the controls
CE 18:2	0.40003	-1.3218
CE 20:5	0.42018	-1.2509
Cer(d17:1/16:0)	0.40438	-1.3062
GM3(d18:1/24:1)	0.3963	-1.3353
GM3(d18:2/24:1)	0.40743	-1.2954
Hex1Cer(d18:2/24:0)	2.022	1.0158
Hex3Cer(d18:1/16:0)	2.6215	1.3904
Hex3Cer(d18:1/18:0)	2.6952	1.4304
Hex3Cer(d18:1/20:0)	4.8957	2.2915
Hex3Cer(d18:1/22:0)	4.1744	2.0616
Hex3Cer(d18:1/24:0)	3.6125	1.853
Hex3Cer(d18:1/24:1)	2.3418	1.2276
LPC(O-16:0)	0.30227	-1.7261
LPC(O-18:0)	0.36789	-1.4426
LPC(O-18:1)	0.4011	-1.318
LPC(O-20:0)	0.42672	-1.2286
LPC(O-20:1)	0.44297	-1.1747
LPC(O-22:0)	0.43785	-1.1915
LPC(O-22:1)	0.36085	-1.4705
LPC(O-24:1)	0.2877	-1.7974
LPC(O-24:2)	0.38135	-1.3908
LPE 18:0	2.2424	1.1651
LPE 18:1	2.2113	1.1449
LPE 18:2	8.0217	3.0039
PC 30:0	0.35565	-1.4915
PC 40:8	2.2292	1.1565
PE 32:1	2.6623	1.4127
PE 34:2	3.4024	1.7665
PE 35:2	5.2429	2.3904
PE 36:2	3.0853	1.6254
PE 36:3	3.9522	1.9827
PE 36:4	2.0931	1.0656
PE 36:5	3.4387	1.7819
PE 37:4	2.3263	1.218
PE 38:6	3.1622	1.6609
PE 40:6	3.0835	1.6246
PE 40:7	4.1117	2.0397
PE(P-16:0/18:2)	8.6232	3.1082
PE(P-18:0/18:2)	2.5686	1.361
PI 32:1	3.0897	1.6275
PI 34:1	2.7613	1.4654
PI 35:1	4.8846	2.2882
PI 35:2	3.6716	1.8764
PI 36:1	3.6145	1.8538
PI 36:2	2.425	1.278
PI 36:3	2.4575	1.2972
PI 36:4	2.1523	1.1059
PI 37:4	2.65	1.406
PI 38:2	5.7254	2.5174
PI 38:3	3.8422	1.9419
PI 38:6	5.8202	2.5411
PI 40:4	2.4864	1.3141
PI 40:5	2.8877	1.5299
PI 40:6	4.9984	2.3215
PS 36:2	3.5082	1.8107
PS 40:6	2.2993	1.2012
SM 32:0	0.39098	-1.3549
SM 32:1	0.43616	-1.1971
SM 33:1	0.39583	-1.3371
SM 34:0	0.33016	-1.5987
SM 34:1	0.42988	-1.218
SM 35:1	0.4999	-1.0003

## Sheet: S4
Lipid	t.stat	p-value	{-LOG10(p)}	FDR			Significant lipid species with a cut-off of p-adjusted < 0.05
Cer(d17:1/16:0)	3.8022	0.0011469	2.9405	0.0098062
Hex3Cer(d18:1/16:0)	-3.3666	0.0025827	2.5879	0.017666
Hex3Cer(d18:1/18:0)	-4.1616	0.00030649	3.5136	0.0032756
Hex3Cer(d18:1/20:0)	-4.5351	0.00022477	3.6483	0.0028624
Hex3Cer(d18:1/22:0)	-4.8678	6.7701e-05	4.1694	0.0011026
Hex3Cer(d18:1/24:0)	-4.9667	4.617e-05	4.3356	0.00087723
Hex3Cer(d18:1/24:1)	-2.9788	0.0067187	2.1727	0.041336
LPC(O-18:1)	2.9953	0.0085589	2.0676	0.049613
LPE 16:0	-3.5106	0.0024663	2.608	0.017214
LPE 18:0	-4.2148	0.00032209	3.492	0.003338
LPE 18:1	-4.7887	7.666e-05	4.1154	0.0011917
LPE 18:2	-7.2591	1.8089e-06	5.7426	0.00012373
LPE 22:6	-5.0122	5.2337e-05	4.2812	0.00093939
PC 30:0	3.0834	0.0060169	2.2206	0.038107
PC(O-36:4)	3.4278	0.0023634	2.6265	0.016839
PC(O-36:5)	3.2568	0.0035342	2.4517	0.022806
PC(O-38:5)	3.593	0.0017171	2.7652	0.013786
PC(O-38:6)	2.9522	0.0067685	2.1695	0.041336
PC(O-40:7)	2.9515	0.0075039	2.1247	0.044247
PE 32:1	-5.1742	2.7781e-05	4.5563	0.00059381
PE 34:1	-3.891	0.00083037	3.0807	0.0076753
PE 34:2	-6.105	5.9971e-06	5.2221	0.00020277
PE 35:2	-4.9506	8.2733e-05	4.0823	0.0012302
PE 36:2	-5.8903	6.5219e-06	5.1856	0.00020277
PE 36:3	-5.8342	1.5152e-05	4.8195	0.00037014
PE 36:4	-4.1769	0.00030338	3.518	0.0032756
PE 36:5	-6.1206	3.7485e-06	5.4261	0.00018314
PE 37:4	-3.6657	0.0011344	2.9452	0.0098062
PE 38:3	-3.3114	0.0027693	2.5576	0.018571
PE 38:6	-7.5127	1.7248e-07	6.7633	2.9494e-05
PE 40:5	-3.4164	0.0021276	2.6721	0.015482
PE 40:6	-6.0459	4.7577e-06	5.3226	0.00020277
PE 40:7	-5.8456	6.1701e-06	5.2097	0.00020277
PE(O-34:1)	4.1107	0.00047886	3.3198	0.0045491
PE(O-36:4)	2.9606	0.0070707	2.1505	0.042424
PE(O-38:4)	3.5295	0.0020681	2.6844	0.015376
PE(O-38:5)	4.8186	5.4935e-05	4.2602	0.00093939
PE(P-16:0/18:2)	-4.1739	0.00030527	3.5153	0.0032756
PI 32:1	-5.1042	2.5973e-05	4.5855	0.00059219
PI 34:1	-4.9164	4.5771e-05	4.3394	0.00087723
PI 35:1	-4.8615	9.681e-05	4.0141	0.0013795
PI 35:2	-4.314	0.00022598	3.6459	0.0028624
PI 36:1	-5.5199	9.4008e-06	5.0268	0.00024731
PI 36:2	-4.122	0.00034676	3.46	0.003488
PI 36:3	-4.2339	0.00026999	3.5687	0.0032756
PI 36:4	-3.8617	0.00088365	3.0537	0.0079529
PI 37:4	-4.0002	0.00047276	3.3254	0.0045491
PI 38:2	-5.7666	7.8571e-06	5.1047	0.00022393
PI 38:3	-5.9809	3.1139e-06	5.5067	0.00017749
PI 38:6	-7.13	4.323e-07	6.3642	4.9282e-05
PI 40:4	-3.4808	0.0018066	2.7431	0.014042
PI 40:5	-4.4938	0.00013283	3.8767	0.0018172
PI 40:6	-6.4302	1.7507e-06	5.7568	0.00012373
PS 36:2	-7.6751	5.2079e-08	7.2833	1.7811e-05
PS 38:3	-3.2783	0.0029818	2.5255	0.019611
PS 40:6	-4.2115	0.00029637	3.5282	0.0032756
SM 31:1	3.5619	0.0017333	2.7611	0.013786
SM 32:0	3.5957	0.0015769	2.8022	0.013153
SM 34:0	3.5478	0.0019959	2.6999	0.015169

## Sheet: S5
Lipid	Fold Change (OCCC/Control)	Log2(FC)	FDR	{-Log10(p-adjusted)}			Volcano plot analysis showing the significant lipid species (p-adjusted < 0.05) with at least 2-fold change in OCCC as compared to the conrols
PE(P-16:0/18:2)	8.6232	3.1082	0.0032756	2.4847
LPE 18:2	8.0217	3.0039	0.00012373	3.9075
PI 38:6	5.8202	2.5411	4.9282e-05	4.3073
PI 38:2	5.7254	2.5174	0.00022393	3.6499
PE 35:2	5.2429	2.3904	0.0012302	2.91
PI 40:6	4.9984	2.3215	0.00012373	3.9075
Hex3Cer(d18:1/20:0)	4.8957	2.2915	0.0028624	2.5433
PI 35:1	4.8846	2.2882	0.0013795	2.8603
Hex3Cer(d18:1/22:0)	4.1744	2.0616	0.0011026	2.9576
PE 40:7	4.1117	2.0397	0.00020277	3.693
PE 36:3	3.9522	1.9827	0.00037014	3.4316
PI 38:3	3.8422	1.9419	0.00017749	3.7508
PI 35:2	3.6716	1.8764	0.0028624	2.5433
PI 36:1	3.6145	1.8538	0.00024731	3.6068
Hex3Cer(d18:1/24:0)	3.6125	1.853	0.00087723	3.0569
PS 36:2	3.5082	1.8107	1.7811e-05	4.7493
PE 36:5	3.4387	1.7819	0.00018314	3.7372
PE 34:2	3.4024	1.7665	0.00020277	3.693
PE 38:6	3.1622	1.6609	2.9494e-05	4.5303
PI 32:1	3.0897	1.6275	0.00059219	3.2275
PE 36:2	3.0853	1.6254	0.00020277	3.693
PE 40:6	3.0835	1.6246	0.00020277	3.693
PI 40:5	2.8877	1.5299	0.0018172	2.7406
PI 34:1	2.7613	1.4654	0.00087723	3.0569
Hex3Cer(d18:1/18:0)	2.6952	1.4304	0.0032756	2.4847
PE 32:1	2.6623	1.4127	0.00059381	3.2264
PI 37:4	2.65	1.406	0.0045491	2.3421
Hex3Cer(d18:1/16:0)	2.6215	1.3904	0.017666	1.7529
PI 40:4	2.4864	1.3141	0.014042	1.8526
PI 36:3	2.4575	1.2972	0.0032756	2.4847
PI 36:2	2.425	1.278	0.003488	2.4574
Hex3Cer(d18:1/24:1)	2.3418	1.2276	0.041336	1.3837
PE 37:4	2.3263	1.218	0.0098062	2.0085
PS 40:6	2.2993	1.2012	0.0032756	2.4847
LPE 18:0	2.2424	1.1651	0.003338	2.4765
LPE 18:1	2.2113	1.1449	0.0011917	2.9238
PI 36:4	2.1523	1.1059	0.0079529	2.0995
PE 36:4	2.0931	1.0656	0.0032756	2.4847
Cer(d17:1/16:0)	0.40438	-1.3062	0.0098062	2.0085
LPC(O-18:1)	0.4011	-1.318	0.049613	1.3044
SM 32:0	0.39098	-1.3549	0.013153	1.881
PC 30:0	0.35565	-1.4915	0.038107	1.419
SM 34:0	0.33016	-1.5987	0.015169	1.819

## Sheet: S6
Sample	FA(14:0)	FA(16:0)	FA(16:1)	FA(18:0)	FA(18:1)	FA(18:2)	FA(18:3)	FA(20:2)	FA(20:3)	FA(20:4)	FA(22:4)	FA(22:5)	FA(22:6)			Individual fatty acids represented as % of the total in each sample
OCCC_01	1.28181	32.3704	2.15977	37.2659	12.7223	3.27903	0.684303	1.11325	1.65908	3.18271	1.11726	1.48901	1.67514
OCCC_02	1.07352	32.101	1.20846	37.5386	12.9271	4.43118	0.251108	0.368544	1.09796	5.05652	1.19727	0.927493	1.82125
OCCC_03	1.04702	28.3545	1.17567	32.7336	13.0195	5.94004	0.272398	0.407098	1.2196	8.92971	1.39579	1.47358	4.03151
OCCC_04	1.0784	27.8296	1.0015	34.1069	11.8914	5.27491	0.21226	0.408368	1.39383	11.4749	1.87686	1.01418	2.43685
OCCC_05	1.31422	26.6049	2.0019	19.9176	17.5022	9.78697	0.486291	0.76967	2.48728	12.5563	1.39742	1.91048	3.26486
OCCC_06	1.12082	30.0619	1.20931	34.6478	13.5774	5.62535	0.248474	0.384345	1.1703	6.70926	1.24622	1.16113	2.83772
OCCC_07	0.765553	18.9434	1.48956	22.7903	16.7503	9.16075	0.319445	0.748175	2.84539	16.4541	2.84318	1.59538	5.29447
OCCC_08	0.879015	27.1821	1.84547	33.2946	19.6777	6.25589	0.445949	0.837902	1.25507	4.5239	1.16023	1.17038	1.47188
OCCC_09	0.83685	24.7135	0.903572	30.1888	11.5631	5.95881	0.202256	0.588898	1.62601	16.5615	2.0043	1.45838	3.39402
OCCC_10	0.875971	25.5417	1.30958	25.8823	15.4322	7.52746	0.313378	0.564112	1.90888	10.509	1.98146	1.84608	6.30786
OCCC_11	1.06972	23.8207	2.17031	26.3476	20.2706	8.96502	0.382229	0.538175	1.47172	8.0031	1.88116	1.40557	3.67406
OCCC_12	0.820643	19.9133	1.83202	22.5332	20.5583	10.7348	0.409995	0.68463	1.84134	10.8319	1.81025	2.04117	5.98837
OCCC_13	1.27898	33.565	2.22118	34.3749	11.2039	4.06628	0.630289	1.2566	1.91723	4.48216	1.18447	1.67696	2.14209
OCCC_14	0.951683	25.288	1.12774	33.5051	15.7046	6.26859	0.271743	0.480893	1.11688	9.91138	1.63344	1.14765	2.59225
Control_01	1.08135	37.1718	0.732681	43.6198	8.02512	2.61801	0.180573	0.245448	0.5977	3.659	0.709213	0.513542	0.845839
Control_02	1.01913	26.5435	1.56686	27.6139	19.1603	5.78605	0.327628	0.490483	1.12201	11.5751	1.69478	1.10939	1.99081
Control_03	1.28681	36.2004	0.74026	42.1827	8.4021	3.09088	0.189882	0.285221	0.661882	4.32407	1.01213	0.637344	0.986292
Control_04	1.10378	36.379	0.74069	42.8902	8.03512	2.56759	0.19871	0.295939	0.640653	4.57651	0.98641	0.622764	0.962584
Control_05	0.97976	24.814	1.16967	28.7098	15.2339	5.71024	0.232563	0.407098	1.24961	14.8207	2.30079	1.23378	3.13803
Control_06	1.06377	28.5463	0.930609	35.2672	12.2992	4.37458	0.231308	0.394095	1.19882	10.4655	2.04527	0.945797	2.23749
Control_07	1.06294	30.1285	1.12417	37.0681	13.2198	4.98268	0.239208	0.332311	0.771379	7.21398	1.22297	0.854054	1.77987
Control_08	0.955913	27.6834	1.22843	30.6055	15.7027	6.29749	0.275869	0.419609	1.19971	10.1133	1.99839	1.21064	2.30902
Control_09	1.12687	34.675	1.71265	28.8356	14.3706	5.88843	0.574825	0.736342	1.28752	6.33115	1.38356	1.34722	1.73024
Control_10	1.12726	41.7751	0.344428	52.5084	2.32587	0.45247	0.142317	0.1792	0.286962	0.231171	0.171376	0.227073	0.228377
Control_11	0.859846	22.6634	1.67242	25.9572	16.8562	7.93772	0.353283	0.560033	1.40896	13.2773	3.57858	1.34765	3.52732
Control_12	1.11169	26.3478	1.90006	32.3887	20.1562	7.39493	0.325383	0.436563	0.906481	5.21949	1.30276	0.90609	1.60395
Control_13	1.21224	40.221	0.690214	48.8392	4.16489	1.08962	0.212589	0.29515	0.504549	1.43683	0.417523	0.445596	0.470606
Control_14	0.892734	29.4528	1.08134	36.0266	12.6556	4.69525	0.248144	0.417181	0.822122	9.47967	1.81436	0.90306	1.51118
Fold change (OCCC/Control)	0.967087	0.850177	1.38514	0.829496	1.24731	1.48324	1.37453	1.66537	1.81782	1.25761	1.10133	1.65129	2.0124
p-value	0.547444	0.0246937	0.0217553	0.029212	0.0844011	0.0171237	0.0535853	0.00372925	0.000155133	0.257777	0.57876	0.000175061	0.00193035

## Sheet: S7
Sample	1+	2+	3+	H score	% 2+ or 3+				IHC scores from OCCC and matched controls from 5 subjects
OCCC_03	0.62	0.38	0	1.38	0.38
Control_03				0	0
OCCC_5	0.08	0.92	0	1.92	0.92
Control_05				0	0
OCCC_04	0.08	0.33	0.58	2.48	0.91
Control_04				0	0
OCCC_01	0.5	0.25	0.25	1.75	0.5
Control_01				0	0
OCCC_02	0.5	0.45	0.05	1.55	0.5
Control_02					0

## Sheet: S8
Pathway name	Pathway lipids	Lipids mapped	p-value	Benjamini correction		Pathway analysis using LIPEA of lipid species that showed differential levels in OCCC as compared to the controls. Highlighed pathways were significantly regulated with BH-adjusted p-value ≤ 0 05.
Glycerophospholipid metabolism	26	C02737, C04438, C00157, C00350, C05973, C01194	2.73142e-05	0.000737485
Ferroptosis	11	C21480, C21481, C21484	0.0025942	0.0140087
Autophagy	3	C01194, C00350	0.0021774	0.0140087
Necroptosis	4	C00195, C00550	0.00428391	0.0144582
Sphingolipid metabolism	21	C00195, C00550, C12126	0.0176138	0.0505531
Retrograde endocannabinoid signaling	8	C00157, C00350	0.0187234	0.0505531
AGE-RAGE signaling pathway	2	C00195	0.055442	0.115149
Glycine, serine and threonine metabolism	3	C02737	0.0820742	0.130353
Adipocytokine signaling pathway	3	C00195	0.0820742	0.130353
Neurotrophin signaling pathway	3	C00195	0.0820742	0.130353
Insulin resistance	4	C00195	0.108004	0.15348
Choline metabolism in cancer	5	C00157	0.133249	0.171321
Inositol phosphate metabolism	9	C01194	0.227712	0.279464
Phosphatidylinositol signaling system	11	C01194	0.271253	0.318427
Ether lipid metabolism	16	C04317	0.37029	0.416577
Arachidonic acid metabolism	75	C00157	0.900037	0.900037
